# Supplementary material for: A Mango Leaf Extract (Zynamite®) Combined with Quercetin Has Exercise-Mimetic Properties in Human Skeletal Muscle
Source: Nutrients. 2023 Jun 23;15(13):2848. doi: 10.3390/nu15132848 (PMC10346248; doi:10.3390/nu15132848)
Supplement: Supplementary file 1 [file nutrients-15-02848-s001.zip]

Archive with 1 entries (1 files):
- nutrients-2464739-supplementary.pdf
